# Supplementary material for: Activated Carbon Blended with Reduced Graphene Oxide Nanoflakes for Capacitive Deionization
Source: Nanomaterials (Basel). 2021 Apr 23;11(5):1090. doi: 10.3390/nano11051090 (PMC8144981; doi:10.3390/nano11051090)
Supplement: Supplementary file 1 [file nanomaterials-11-01090-s001.zip]

Archive with 1 entries (1 files):
- nanomaterials-1152315-supplementary.pdf
